# Supplementary material for: Low-Dose Salinomycin Alters Mitochondrial Function and Reprograms Global Metabolism in Burkitt Lymphoma
Source: Int J Mol Sci. 2025 May 27;26(11):5125. doi: 10.3390/ijms26115125 (PMC12155122; doi:10.3390/ijms26115125)
Supplement: Supplementary file 1 [file ijms-26-05125-s001.zip]

Archive with 1 entries (1 files):
- ijms-3636543-supplementary.pdf
